# Supplementary material for: Longitudinal changes in health related quality of life in children with migrant backgrounds
Source: PLoS One. 2017 Feb 2;12(2):e0170891. doi: 10.1371/journal.pone.0170891 (PMC5289509; doi:10.1371/journal.pone.0170891)
Supplement: S1 File — Database used for the GEE analysis. (XLSX) [file pone.0170891.s001.xlsx]

## Sheet: GEE_PLOS1
ID_PLOS	FU	Sex	Kiga	Intervention	ISCO_Father	KK_QoL100	Age	Origen	DEV	BEH
1	0	0	1	2	3	91.67	4.17	1	5.44	6
1	1	0	1	2	3	70.83	4.17	1	5.89	5
2	0	0	1	2	0	91.67	4.92	3	5.11	6
2	1	0	1	2	0	91.67	4.92	3	5.78	5
3	0	0	1	2	1	83.33	3.92	7	5.22	6
3	1	0	1	2	1	66.67	3.92	7	3.67	3
4	0	0	1	2	2	91.67	4.25	1		7
4	1	0	1	2	2	54.17	4.25	1	4.44	4
5	0	0	1	2	2	75	3.75	4	4.44	6
5	1	0	1	2	2	79.17	3.75	4	5.33	4
6	0	1	1	2	2	54.17	5.5	1	3.67	3
6	1	1	1	2	2	75	5.5	1
7	0	1	1	2	2	90.91	5.17	1		6
7	1	1	1	2	2	41.67	5.17	1		5
8	0	1	1	2	2	66.67	4.08	7	4.22	3
8	1	1	1	2	2	66.67	4.08	7	3.56	4
9	0	1	1	2	2	75	4.67	1	4.11	7
9	1	1	1	2	2	66.67	4.67	1	4.22	5
10	0	1	1	2	0	91.67	5.42	3	2.11	3
10	1	1	1	2	0	83.33	5.42	3		4
11	0	0	1	2	4	91.67	5.92	3	6.33	6
11	1	0	1	2	4		5.92	3
12	0	1	1	2	2	91.67	5	4	5.89	7
12	1	1	1	2	2	45.83	5	4	5.11	9
13	0	1	1	2	2	87.5	5.08	8	3.89	6
13	1	1	1	2	2	79.17	5.08	8	5.11	9
14	0	1	1	2	2	62.5	3.5	7		7
14	1	1	1	2	2	70.83	3.5	7	5.22	9
15	0	0	1	2		87.5	5.33	1	4	4
15	1	0	1	2			5.33	1
16	0	0	1	2	2	91.67	4.58	8	3.56	8
16	1	0	1	2	2	66.67	4.58	8	5.22	5
17	0	0	1	2	4	95.83	5.42	1	4.78	5
17	1	0	1	2	4	75	5.42	1		8
18	0	1	1	2	2	100	6	4		5
18	1	1	1	2	2	70.83	6	4		4
19	0	1	1	2	2	70.83	4.08	3	6.44
19	1	1	1	2	2	45.83	4.08	3	6.22	5
20	0	0	1	2	1	91.67	5.83	8	3.33	3
20	1	0	1	2	1	66.67	5.83	8		2
21	0	1	1	2	2	62.5	4.17	7		2
21	1	1	1	2	2	54.17	4.17	7	3.67	2
22	0	0	1	2	2	50	4.42	8	7.22	5
22	1	0	1	2	2	54.17	4.42	8	6.89	5
23	0	0	1	2	2		4.58	1	3.11	6
23	1	0	1	2	2	66.67	4.58	1	5	4
24	0	1	1	2	4	95.83	4.75	1	5.11	6
24	1	1	1	2	4	50	4.75	1	5.33	5
25	0	0	1	2		79.17	4.67	4	3.11	3
25	1	0	1	2		66.67	4.67	4	3.67	5
26	0	1	1	2	2	91.67	4.42	7	4.11
26	1	1	1	2	2	83.33	4.42	7	4.44	6
27	0	0	1	2	2	79.17	3.67	7	3.67	5
27	1	0	1	2	2	70.83	3.67	7	4	5
28	0	0	1	2	2	70.83	4.58	7	5.22	3
28	1	0	1	2	2	66.67	4.58	7	4.56	5
29	0	0	1	2		79.17	5.25	4	3.11	2
29	1	0	1	2		87.5	5.25	4		3
30	0	0	1	2	0	75	4.5	4	4.11	2
30	1	0	1	2	0	62.5	4.5	4	4.11	2
31	0	1	1	2	2	87.5	5.67	4	3.11	7
31	1	1	1	2	2	95.83	5.67	4		7
32	0	0	1	2	1	91.67	4.5	7	4.67	4
32	1	0	1	2	1	58.33	4.5	7	4.11	9
33	0	0	1	2	1		4.58	3	5.11	8
33	1	0	1	2	1	79.17	4.58	3	5.33	9
34	0	0	1	2	4	62.5	3.83	1	6.11	6
34	1	0	1	2	4	91.67	3.83	1	6.44	4
35	0	0	1	2	2	79.17	4.25	8	3.67	4
35	1	0	1	2	2	79.17	4.25	8	4.89	6
36	0	0	1	2	0	90.91	3.67	3		7
36	1	0	1	2	0	58.33	3.67	3	4.33	7
37	0	1	1	2		83.33	5.33	3	4.11	3
37	1	1	1	2		100	5.33	3	4.89	5
38	0	0	1	2	1	55	4.08	4	4.78	6
38	1	0	1	2	1	79.17	4.08	4	4.56	5
39	0	0	1	2	0	91.67	4.67	7	4.78	5
39	1	0	1	2	0	66.67	4.67	7	4.56	9
40	0	1	1	2		79.17	3.92	1		3
40	1	1	1	2			3.92	1
41	0	0	1	2	1	66.67	3.83	3		4
41	1	0	1	2	1	50	3.83	3	3.56	3
42	0	0	1	2		58.33	3.83	3		6
42	1	0	1	2			3.83	3
43	0	1	1	2		100	5.67	4	5.67	7
43	1	1	1	2		83.33	5.67	4		7
44	0	1	1	2	2	79.17	5.08	7	4
44	1	1	1	2	2	87.5	5.08	7		5
45	0	0	1	2	2		5	8		2
45	1	0	1	2	2	31.82	5	8	2.33	4
46	0	0	1	2	3	87.5	4.08	3	3.89
46	1	0	1	2	3	45.83	4.08	3	2.67	6
47	0	0	1	2	2	70.83	3.42	4	5.89
47	1	0	1	2	2	83.33	3.42	4	3.67	7
48	0	1	1	2	3	54.17	3.33	4	5.22
48	1	1	1	2	3	79.17	3.33	4	5.67	5
49	0	1	1	2		83.33	5.83		4.44
49	1	1	1	2		79.17	5.83			5
50	0	1	1	2		95.45	3.58	3	4.78
50	1	1	1	2		62.5	3.58	3	4.89	6
51	0	1	1	2	1	87.5	3.67	3	4.33
51	1	1	1	2	1	50	3.67	3	4.89	3
52	0	1	1	2	4	70	3.08		4.44
52	1	1	1	2	4		3.08
53	0	0	1	2	0	87.5	3.5	7	4.44	6
53	1	0	1	2	0		3.5	7
54	0	0	1	2		54.17	3	7	3.78	2
54	1	0	1	2		45.83	3	7	6	3
55	0	0	1	2	4	33.33	3.17	7
55	1	0	1	2	4	75	3.17	7	2.56	6
56	0	0	1	2	2	91.67	3.17	3	5	2
56	1	0	1	2	2	58.33	3.17	3	5	7
57	0	1	1	2	2	75	3.17	1	5	5
57	1	1	1	2	2	79.17	3.17	1	4.44	4
58	0	0	1	2	0	100	3.92	3	5.11	4
58	1	0	1	2	0	54.17	3.92	3	5.33	6
59	0	0	1	2	1	83.33	5.42		4.44	8
59	1	0	1	2	1	70.83	5.42			6
60	0	1	1	2	1	79.17	3.42	3	5.44	3
60	1	1	1	2	1	91.67	3.42	3	6.89	9
61	0	1	1	2	2	75	3.67	4	4.11	4
61	1	1	1	2	2	58.33	3.67	4	5	5
62	0	1	1	2	0	66.67	5.33	4	5.67	3
62	1	1	1	2	0	75	5.33	4		4
63	0	1	1	2	2	70.83	5.33	4	4.78	7
63	1	1	1	2	2	100	5.33	4		9
64	0	1	1	2	2	75	3.08	4	4.33	4
64	1	1	1	2	2	95.83	3.08	4	5.67	8
65	0	1	1	2	3	75	3.75	3	5.44	1
65	1	1	1	2	3	66.67	3.75	3	5.11	2
66	0	1	1	2	2	70.83	3.33	4	4.44	3
66	1	1	1	2	2	79.17	3.33	4	5.78	2
67	0	0	1	2		62.5	5.67	7	5	7
67	1	0	1	2		79.17	5.67	7		9
68	0	0	1	2		87.5	5.08	4	4.33	5
68	1	0	1	2		83.33	5.08	4	5.67	6
69	0	0	1	2	2	79.17	4	4	4.33	3
69	1	0	1	2	2	45.83	4	4	6.11	5
70	0	1	1	2	2	33.33	3.67	4	3.11	4
70	1	1	1	2	2	87.5	3.67	4	5	4
71	0	0	1	2	2	91.67	3.58	1
71	1	0	1	2	2	87.5	3.58	1	4.22	5
72	0	0	1	2	0	33.33	4.25	3	5.11	2
72	1	0	1	2	0	83.33	4.25	3	4.78	4
73	0	0	1	2	1	62.5	3.67	3	3.11	2
73	1	0	1	2	1	62.5	3.67	3	3.56	6
74	0	1	1	2	3	95.83	5.08	7	2.89	3
74	1	1	1	2	3	66.67	5.08	7	3	6
75	0	0	1	2		41.67	5.33	1	2	2
75	1	0	1	2		62.5	5.33	1		5
76	0	1	1	2	2	87.5	4.83	3	5.11
76	1	1	1	2	2	87.5	4.83	3	4.33	5
77	0	0	1	2	2	75	3.08	3		2
77	1	0	1	2	2	66.67	3.08	3	5.22	6
78	0	0	1	2	3	83.33	3.08	8	3.22	3
78	1	0	1	2	3	66.67	3.08	8	4.22	7
79	0	1	1	2	2	85	3.17	7	2	4
79	1	1	1	2	2	62.5	3.17	7	2.89	6
80	0	0	4	3		91.67	6	1		4
80	1	0	4	3			6	1
81	0	1	4	3	1	58.33	5.92	4	4.11	3
81	1	1	4	3	1	79.17	5.92	4		6
82	0	0	4	3		75	5.58	1	7.22	7
82	1	0	4	3		79.17	5.58	1		8
83	0	1	4	3	2	62.5	5.33	1	5.22	5
83	1	1	4	3	2	70.83	5.33	1		6
84	0	1	4	3	2	45.83	5.83	3	3.56	4
84	1	1	4	3	2	50	5.83	3
85	0	0	4	3	4	79.17	4.75	1	7.44	5
85	1	0	4	3	4	87.5	4.75	1	7.11
86	0	0	4	3		91.67	5.42	8	4.56	8
86	1	0	4	3			5.42	8
87	0	1	4	3		75	5.42	3	3.78	3
87	1	1	4	3		66.67	5.42	3		6
88	0	1	4	3		62.5	5.42	3	3.44	2
88	1	1	4	3		62.5	5.42	3		5
89	0	1	4	3	2	83.33	5.58	1	4	6
89	1	1	4	3	2	54.17	5.58	1		7
90	0	1	4	3	2	62.5	5.42	7	5.78	6
90	1	1	4	3	2	100	5.42	7		4
91	0	1	4	3		75	5.92	1	5.67	3
91	1	1	4	3		79.17	5.92	1		9
92	0	0	4	3		87.5	4.42	4	5.11	6
92	1	0	4	3		95.83	4.42	4	4.56	6
93	0	0	4	3	3	79.17	4.75	1	6.89	8
93	1	0	4	3	3	100	4.75	1	6.67	9
94	0	0	4	3	3	91.67	4.92	1	6.56	8
94	1	0	4	3	3	79.17	4.92	1	6.22
95	0	1	4	3	3	70.83	3.75	1	2.67	4
95	1	1	4	3	3	79.17	3.75	1	4	3
96	0	0	4	3	2	58.33	4.58	1	4	6
96	1	0	4	3	2	87.5	4.58	1	5.67	7
97	0	1	4	3	0	79.17	3.5	7	4.56	4
97	1	1	4	3	0	100	3.5	7	6	5
98	0	1	4	3	4	66.67	3.25	1	4.56	3
98	1	1	4	3	4	83.33	3.25	1	6.44	9
99	0	1	4	3	1	25	4	4	4.67	6
99	1	1	4	3	1	70.83	4	4	6	5
100	0	1	4	3	1	83.33	3.92	4	4.11	3
100	1	1	4	3	1	62.5	3.92	4	4	6
101	0	0	4	3	2	83.33	3.08	3	4.67	6
101	1	0	4	3	2	50	3.08	3	4.89	7
102	0	0	4	3	3	83.33	3.83	1	4	5
102	1	0	4	3	3	87.5	3.83	1	5.33	9
103	0	1	4	3	3	70.83	3	1	4.67	5
103	1	1	4	3	3	75	3	1	5.11	3
104	0	1	4	3	3	62.5	3.08	1	4.56	2
104	1	1	4	3	3	62.5	3.08	1	4.44	6
105	0	1	4	3	3	83.33	3.5	8	3.89
105	1	1	4	3	3		3.5	8
106	0	0	4	3		58.33	5.42	3	3.56	6
106	1	0	4	3		62.5	5.42	3		6
107	0	0	4	3		66.67	4.08	1	5.33	5
107	1	0	4	3		83.33	4.08	1	4.56	4
108	0	0	4	3		66.67	6	8		8
108	1	0	4	3		75	6	8		9
109	0	0	4	3	2	70.83	3	1	3.56	2
109	1	0	4	3	2	62.5	3	1	5.22	7
110	0	1	4	3	3	62.5	3.17	3	2.89	4
110	1	1	4	3	3	58.33	3.17	3	4.11	4
111	0	0	4	3	1	58.33	3.83	4	5.11
111	1	0	4	3	1	45.83	3.83	4	4.78	9
112	0	1	4	3	1	91.67	4.25	4	5.22	3
112	1	1	4	3	1	81.82	4.25	4	4.44	3
113	0	0	4	3	2	79.17	3.08	7	5.11	1
113	1	0	4	3	2	70.83	3.08	7	4.33	4
114	0	1	4	3	4	66.67	3.17	1	4.89	2
114	1	1	4	3	4		3.17	1
115	0	1	4	3	4	58.33	3.08	1	4.56	3
115	1	1	4	3	4	45.83	3.08	1	5.89	6
116	0	0	4	3	1	91.67	3.42	1	7.11	6
116	1	0	4	3	1	90	3.42	1	6	9
117	0	1	4	3	2	75	3.08	1	4.11	1
117	1	1	4	3	2	45.83	3.08	1	4.89	4
118	0	1	4	3	4	54.17	3	1	3.78	3
118	1	1	4	3	4	79.17	3	1	5.67	7
119	0	1	4	3	3	70.83	3	1	4.56	5
119	1	1	4	3	3	91.67	3	1	6.11	7
120	0	1	4	3	2	54.17	3.17	1	5.11	7
120	1	1	4	3	2	75	3.17	1	6	7
121	0	0	4	3	2	87.5	3.67	3	3.22	6
121	1	0	4	3	2	62.5	3.67	3	3.89	5
122	0	0	4	3	2	91.67	3.42	3	4.11	9
122	1	0	4	3	2	70.83	3.42	3	4.44	8
123	0	1	4	3	2		4.08	4	0.56	3
123	1	1	4	3	2		4.08	4
124	0	0	4	3	1	58.33	3.42	1	5.22	8
124	1	0	4	3	1	50	3.42	1	5.67	3
125	0	1	4	3	4	70.83	4	4	4.44	9
125	1	1	4	3	4	70.83	4	4	6.11	6
126	0	0	4	3	2	83.33	3.42	1	4.33	3
126	1	0	4	3	2	75	3.42	1	2.33	5
127	0	1	4	3	1	95.83	4.33	1	5.44	8
127	1	1	4	3	1	83.33	4.33	1	6.11	5
128	0	0	5	1	4	66.67	3.83	1	5.33	9
128	1	0	5	1	4		3.83	1
129	0	0	5	1	2	100	4.83	4	5.22	6
129	1	0	5	1	2	83.33	4.83	4	5.78
130	0	1	5	1	2	66.67	5.08	1	4.67
130	1	1	5	1	2		5.08	1
131	0	1	5	1		45.83	4.58	7	4.56	1
131	1	1	5	1		66.67	4.58	7	5.89	3
132	0	0	5	1		79.17	4.08	1	2.89	4
132	1	0	5	1		66.67	4.08	1	3.22	8
133	0	0	5	1	3	62.5	3.42	1	7.44	4
133	1	0	5	1	3		3.42	1
134	0	0	5	1		75	5.25	1	3.56	2
134	1	0	5	1		70.83	5.25	1		6
135	0	0	5	1	3	33.33	5.08	1	5	7
135	1	0	5	1	3	79.17	5.08	1	5.89	8
136	0	0	5	1	2	79.17	4.83		5.33	9
136	1	0	5	1	2		4.83
137	0	0	5	1	3	72.73	3.92	1	6.89	8
137	1	0	5	1	3	62.5	3.92	1	7.78	6
138	0	0	5	1		87.5	3.75	1	5.44
138	1	0	5	1		79.17	3.75	1	4.78	7
139	0	1	5	1	4	75	4.5	1	5	8
139	1	1	5	1	4	66.67	4.5	1	6.56	6
140	0	1	5	1	3	54.17	5.42	1	6	8
140	1	1	5	1	3	70.83	5.42	1		5
141	0	0	5	1	4	79.17	4.58	3	3.56	6
141	1	0	5	1	4	79.17	4.58	3	6.33	8
142	0	1	5	1	4	50	4.5	1	6.22	4
142	1	1	5	1	4	70.83	4.5	1	6.56	7
143	0	0	5	1	2	83.33	3.92	7	5.78	5
143	1	0	5	1	2	62.5	3.92	7	5.78	4
144	0	1	5	1	0		3.25	1		1
144	1	1	5	1	0	66.67	3.25	1	3.78	6
145	0	0	5	1	3	66.67	4.25	4	6	6
145	1	0	5	1	3	66.67	4.25	4	6.22	9
146	0	0	5	1	1	75	4.67	7	6.67	8
146	1	0	5	1	1	66.67	4.67	7	7.44	7
147	0	1	5	1	1	58.33	4.67	7	4.56	6
147	1	1	5	1	1	70.83	4.67	7	3.22	6
148	0	1	5	1	2	45.83	4.92	3	5	4
148	1	1	5	1	2	66.67	4.92	3	5.44	2
149	0	1	5	1		66.67	4.42	3	4.44	5
149	1	1	5	1			4.42	3
150	0	1	5	1	2	70.83	4.25	1	4.67	6
150	1	1	5	1	2	66.67	4.25	1	4.56	4
151	0	0	5	1	4	54.17	3.42	3	5.89	7
151	1	0	5	1	4	66.67	3.42	3	7.11	5
152	0	1	5	1	2	62.5	3.25	4	5.56	7
152	1	1	5	1	2		3.25	4
153	0	1	5	1	3	50	3.17	1	4.44	2
153	1	1	5	1	3		3.17	1
154	0	1	5	1	4	16.67	3.25	1	5.22	5
154	1	1	5	1	4	75	3.25	1	5.89	8
155	0	1	5	1	4	75	3.83	1	5.33	9
155	1	1	5	1	4		3.83	1	4.56
156	0	0	5	1	1	29.17	3.75	4	3.89	8
156	1	0	5	1	1	62.5	3.75	4
157	0	1	5	1	4	50	4.25	3	3.56	7
157	1	1	5	1	4	66.67	4.25	3	3.67	9
158	0	0	5	1	4	66.67	3.42	1	6.56	8
158	1	0	5	1	4	66.67	3.42	1	7.89	6
159	0	0	5	1	4	50	3.25	1	7.11	6
159	1	0	5	1	4	95.83	3.25	1	6.56	4
160	0	1	5	1		58.33	3.92	1	4.11	6
160	1	1	5	1		91.67	3.92	1	4.89	5
161	0	0	5	1	4	66.67	3.25	1	5.44	4
161	1	0	5	1	4		3.25	1
162	0	1	5	1	2	58.33	3.58	3	5.56	5
162	1	1	5	1	2	91.67	3.58	3	5.78	9
163	0	1	5	1	2	62.5	4.92	4	5.22	6
163	1	1	5	1	2	75	4.92	4	3.89	9
164	0	0	5	1	2	83.33	3.58	1	4.11	1
164	1	0	5	1	2	66.67	3.58	1	4.78	4
165	0	1	5	1	0	66.67	3.17	1	5.44	3
165	1	1	5	1	0	91.67	3.17	1	4.22	3
166	0	1	5	1	2	66.67	4.17	1	5.56	4
166	1	1	5	1	2		4.17	1	5.67	6
167	0	1	5	1	3	41.67	3.33	3	4.44	5
167	1	1	5	1	3		3.33	3
168	0	0	5	1	2	95.83	3.75	3	2.89	6
168	1	0	5	1	2	95.83	3.75	3	5	7
169	0	0	5	1	4	54.17	3.33	3	4	8
169	1	0	5	1	4		3.33	3
170	0	0	5	1	4	62.5	3.58	1	5.78
170	1	0	5	1	4		3.58	1
171	0	1	5	1	4	25	3.17	1	4	2
171	1	1	5	1	4	95.83	3.17	1	3	8
172	0	0	5	1	0	75	3.67	4	6.89	8
172	1	0	5	1	0		3.67	4
173	0	1	5	1	4	62.5	3.25	8	4.33	2
173	1	1	5	1	4	66.67	3.25	8	4.56	8
174	0	1	5	1	4	83.33	3.42	1	4.89	3
174	1	1	5	1	4		3.42	1
175	0	1	6	3	1	91.67	5.67	3	3.89	6
175	1	1	6	3	1	54.17	5.67	3		3
176	0	1	6	3	2	62.5	5.58	3	4.33	8
176	1	1	6	3	2	54.17	5.58	3		5
177	0	0	6	3	2	83.33	5.42	3	3	4
177	1	0	6	3	2	54.17	5.42	3		4
178	0	1	6	3	0	75	5.17	3	4.89	6
178	1	1	6	3	0	41.67	5.17	3		7
179	0	0	6	3	1	54.17	5.17	4	2.33	3
179	1	0	6	3	1	77.27	5.17	4	3.22	2
180	0	1	6	3	0	87.5	5.08	4	4	5
180	1	1	6	3	0	66.67	5.08	4	7	5
181	0	1	6	3	4	66.67	5	4	4.56	4
181	1	1	6	3	4	72.73	5	4	4.33	2
182	0	0	6	3	2	25	4.83	4	3.67	9
182	1	0	6	3	2	58.33	4.83	4	5.89	6
183	0	1	6	3	2	58.33	5.08	4	4	8
183	1	1	6	3	2	95.83	5.08	4	5.33	3
184	0	0	6	3	1	66.67	5.42	3	6.56	8
184	1	0	6	3	1	87.5	5.42	3		6
185	0	0	6	3	1	79.17	5.33	3	4	9
185	1	0	6	3	1	79.17	5.33	3		2
186	0	0	6	3	4	75	4.5	1	5	5
186	1	0	6	3	4	60	4.5	1	6.11	5
187	0	1	6	3	2	70.83	4.17	7	2.89	4
187	1	1	6	3	2	83.33	4.17	7	3	4
188	0	0	6	3	3	75	3.83	3	4	5
188	1	0	6	3	3	75	3.83	3	4.33	4
189	0	0	6	3	1	50	3.58	3		2
189	1	0	6	3	1	72.73	3.58	3	5.11	5
190	0	0	6	3	0	86.36	3.58	3	2.44	4
190	1	0	6	3	0	68.18	3.58	3	4	2
191	0	1	6	3	2	80	3.5	7	4	3
191	1	1	6	3	2	75	3.5	7	5	2
192	0	1	6	3	4	66.67	3.42	4	5.22	2
192	1	1	6	3	4	58.33	3.42	4	5	7
193	0	1	6	3	4	37.5	3.58	7	2.67	2
193	1	1	6	3	4	100	3.58	7	4.44	6
194	0	0	6	3	2	58.33	4.67	7	3.67	8
194	1	0	6	3	2	50	4.67	7	4	4
195	0	1	6	3	3	62.5	4.58	3	4.56
195	1	1	6	3	3	41.67	4.58	3	4.67	5
196	0	0	6	3	3	62.5	3.17	3		4
196	1	0	6	3	3	45.45	3.17	3	3.67	2
197	0	1	6	3	2	58.33	4.5	4		2
197	1	1	6	3	2	50	4.5	4	2.33	2
198	0	0	6	3	2		3.67	4	2.56	4
198	1	0	6	3	2	70.83	3.67	4	3.11	2
199	0	0	6	3	2	58.33	3.08	3	3.33	1
199	1	0	6	3	2	66.67	3.08	3	4.11	5
200	0	0	6	3	4	87.5	3.25	3	4.56	5
200	1	0	6	3	4	62.5	3.25	3	5.11	7
201	0	0	6	3	3	70.83	3.33	1	5.22	3
201	1	0	6	3	3	100	3.33	1	5.67	7
202	0	1	6	3	2	75	3.42	1	3	1
202	1	1	6	3	2	77.27	3.42	1	4.33	6
203	0	0	6	3	4	62.5	3.25	1	3.67	4
203	1	0	6	3	4	79.17	3.25	1	4.78	3
204	0	0	6	3	1	66.67	4.33	3	4.78	2
204	1	0	6	3	1	83.33	4.33	3	4.56	5
205	0	1	6	3	1	79.17	3.17	3	2.78	2
205	1	1	6	3	1	41.67	3.17	3	4.11	3
206	0	0	6	3	2	70.83	3.42	4	3.78	6
206	1	0	6	3	2	54.17	3.42	4	3.67	5
207	0	1	6	3		45.83	4.17	1	4.78	5
207	1	1	6	3			4.17	1
208	0	0	6	3	1	66.67	4.67	3	4.44	1
208	1	0	6	3	1		4.67	3
209	0	1	6	3	4	25	4	4	5.22	6
209	1	1	6	3	4		4	4
210	0	0	6	3	0	79.17	3.67	4	3.78	2
210	1	0	6	3	0		3.67	4
211	0	1	6	3	4	58.33	3.5	4	4.67	5
211	1	1	6	3	4		3.5	4
212	0	1	6	3	2	70.83	3.75	4	4.56	5
212	1	1	6	3	2		3.75	4
213	0	1	6	3	1	50	3.75	4	4.11	5
213	1	1	6	3	1		3.75	4
214	0	1	6	3	2	75	4.08	4	3.44	1
214	1	1	6	3	2		4.08	4
215	0	1	6	3	1	87.5	5.33	3	4.78	6
215	1	1	6	3	1	62.5	5.33	3		4
216	0	0	6	3	2	66.67	5.08	3	4.56	5
216	1	0	6	3	2	100	5.08	3	4.56
217	0	0	6	3	2	33.33	3.17	3	4.78	4
217	1	0	6	3	2		3.17	3
218	0	0	6	3	3	91.67	3.67	4	6.22	8
218	1	0	6	3	3		3.67	4
219	0	0	6	3	1	66.67	3.5	4	3.78	5
219	1	0	6	3	1		3.5	4
220	0	0	6	3	2	79.17	4.25	4	4.67	8
220	1	0	6	3	2		4.25	4
221	0	1	7	1	0	81.82	5.08	4	3.56	2
221	1	1	7	1	0	66.67	5.08	4	4.11	6
222	0	0	7	1	0	83.33	5.42	3	6.11	9
222	1	0	7	1	0	100	5.42	3		5
223	0	1	7	1	2	50	5.33	3	6.22	6
223	1	1	7	1	2	75	5.33	3		8
224	0	0	7	1		75	5.58	1	5.11	7
224	1	0	7	1		66.67	5.58	1		8
225	0	1	7	1	0	54.17	5.67	4	4.11	3
225	1	1	7	1	0	45.83	5.67	4		6
226	0	0	7	1	2	54.17	5.42	3	6.78	4
226	1	0	7	1	2	87.5	5.42	3		7
227	0	0	7	1	2	50	5.08	3	5	3
227	1	0	7	1	2	70.83	5.08	3	5.56	2
228	0	0	7	1	2	70.83	5.58	7	4.44	2
228	1	0	7	1	2	70.83	5.58	7		6
229	0	0	7	1	2	62.5	4.58	1	5.44	9
229	1	0	7	1	2	58.33	4.58	1	5.56	9
230	0	1	7	1	2	75	3.08	1	4.78	3
230	1	1	7	1	2	45.83	3.08	1	5.67	4
231	0	0	7	1	3	66.67	4.83	7	5.67	9
231	1	0	7	1	3	58.33	4.83	7	5.33	5
232	0	0	7	1	2	58.33	4.83	1	5.22	4
232	1	0	7	1	2	70.83	4.83	1	5.11	8
233	0	1	7	1	2	90.91	4.08	1	5.22	6
233	1	1	7	1	2	45.83	4.08	1	5.78	6
234	0	0	7	1	2	75	4.92	3	5	3
234	1	0	7	1	2	83.33	4.92	3	4.22	6
235	0	1	7	1	1	58.33	4.83	3	4.11	2
235	1	1	7	1	1	79.17	4.83	3	4.39	3
236	0	1	7	1	2	50	3.75	3	3.56	1
236	1	1	7	1	2	75	3.75	3	4.56	6
237	0	0	7	1	0	58.33	3.75	3	5	1
237	1	0	7	1	0	83.33	3.75	3	5.11	9
238	0	1	7	1	1	79.17	4.75	4	4.89	3
238	1	1	7	1	1	83.33	4.75	4	3.67	2
239	0	0	7	1	4	79.17	5.42	8	7	5
239	1	0	7	1	4	87.5	5.42	8		4
240	0	0	7	1	2	58.33	5.08	1	5.89	9
240	1	0	7	1	2	66.67	5.08	1	6	9
241	0	0	7	1	1	83.33	3.58	3	3.89	3
241	1	0	7	1	1	4.17	3.58	3	4.44	5
242	0	1	7	1	4	58.33	3.33	1	5.44	2
242	1	1	7	1	4	41.67	3.33	1	6	5
243	0	0	7	1	2	83.33	5.83	3	2.78	1
243	1	0	7	1	2	62.5	5.83	3
244	0	0	7	1	1	66.67	5.33	4	6	8
244	1	0	7	1	1	83.33	5.33	4		9
245	0	1	7	1	2	50	4.17	4	1.78	2
245	1	1	7	1	2	75	4.17	4	3.22	2
246	0	0	7	1	1	55	3.83	4	2.89	4
246	1	0	7	1	1	59.09	3.83	4	3	6
247	0	1	7	1	2	29.17	4.67	3	2.22	1
247	1	1	7	1	2	75	4.67	3	1.78	3
248	0	1	7	1	1		4.17	3	1.67	2
248	1	1	7	1	1		4.17	3
249	0	1	7	1	0	50	5.83	1	3.44	3
249	1	1	7	1	0	62.5	5.83	1		4
250	0	1	7	1	2	91.67	5.92	4	4	9
250	1	1	7	1	2	91.67	5.92	4		2
251	0	1	7	1	2	58.33	3.42	1	4.44	2
251	1	1	7	1	2	70.83	3.42	1	4.44	6
252	0	0	7	1	0	70.83	3.33	3	3.89	1
252	1	0	7	1	0	75	3.33	3	3.33
253	0	0	7	1	3		3.42	3	3.22	1
253	1	0	7	1	3		3.42	3
254	0	1	7	1	1	25	3.08	8	2.33	1
254	1	1	7	1	1		3.08	8
255	0	1	7	1	1	45.83	4	3	2.11	1
255	1	1	7	1	1	79.17	4	3	3.78
256	0	0	7	1	2	50	4.25	3	4.22	1
256	1	0	7	1	2		4.25	3
257	0	1	7	1	3		3.42	3	3.56	1
257	1	1	7	1	3		3.42	3
258	0	1	7	1	1	66.67	5.25	4	2.89	5
258	1	1	7	1	1	50	5.25	4		7
259	0	1	7	1	0	41.67	4.33	3	3.78	2
259	1	1	7	1	0	62.5	4.33	3	3.11
260	0	1	7	1	2	41.67	3.58	1	2.89	2
260	1	1	7	1	2		3.58	1
261	0	1	7	1	2	70.83	5.08	3	3.22	2
261	1	1	7	1	2	41.67	5.08	3	3.78	3
262	0	1	7	1	2	41.67	4	3	3.33	6
262	1	1	7	1	2	66.67	4	3	5.33
263	0	0	7	1	3	75	3.58	4	4.78	2
263	1	0	7	1	3	54.55	3.58	4	4.22
264	0	1	7	1	2			3
264	1	1	7	1	2			3
265	0	0	7	1	2	66.67	4	4	3.11	8
265	1	0	7	1	2		4	4
266	0	1	7	1	2	90	3.75	4	3.78	1
266	1	1	7	1	2		3.75	4
267	0	1	7	1	3	83.33	3.33	1	4.67
267	1	1	7	1	3		3.33	1
268	0	1	7	1	4	54.17	3.75	1	5.44	2
268	1	1	7	1	4		3.75	1
269	0	1	7	1	2	95.83	4.83	1	4
269	1	1	7	1	2		4.83	1
270	0	1	7	1	2	70.83	3.25	3	2.67	1
270	1	1	7	1	2		3.25	3
271	0	0	7	1	0	62.5	4.67	3	3.67	8
271	1	0	7	1	0		4.67	3
272	0	0	7	1	1	58.33	3	4
272	1	0	7	1	1		3	4
273	0	0	7	1	1	83.33	3.25	4	3.33
273	1	0	7	1	1		3.25	4
274	0	1	7	1	3	90	3.75	4	4
274	1	1	7	1	3		3.75	4
275	0	0	7	1	3	50	3.67	4	6.22
275	1	0	7	1	3		3.67	4
276	0	0	7	1	1			4	2.89
276	1	0	7	1	1			4
277	0	0	7	1	2			1
277	1	0	7	1	2			1
278	0	0	7	1	2	41.67		1	3
278	1	0	7	1	2			1
279	0	0	7	1	2			1
279	1	0	7	1	2			1
280	0	0	8	2	2	58.33	5.17	3	4
280	1	0	8	2	2	83.33	5.17	3		9
281	0	1	8	2	2	62.5	5.25	3	4.33
281	1	1	8	2	2	54.17	5.25	3		6
282	0	1	8	2	2	70.83	5.25	3	4.11
282	1	1	8	2	2	75	5.25	3		8
283	0	0	8	2		62.5	5.08		5.44
283	1	0	8	2			5.08
284	0	0	8	2	2	66.6667	5.5	1	3.88889	7
284	1	0	8	2	2	66.6667	5.5	1	4.11111	7
285	0	1	8	2	2	75	5.5	7	4.22222	7
285	1	1	8	2	2	58.3333	5.5	7	4.33333	5
286	0	1	8	2	2	87.5	5.5	3	3.11111	5
286	1	1	8	2	2	50	5.5	3	2.77778	3
287	0	1	8	2	0	75	5.33333	1	5.11111	7
287	1	1	8	2	0	41.6667	5.33333	1	6.11111	6
288	0	0	8	2	2	50	5.16667	3	4.55556	9
288	1	0	8	2	2	75	5.16667	3	5.77778	7
289	0	0	8	2	2	87.5	4.75	1	6
289	1	0	8	2	2	29.1667	4.75	1	5.33333	5
290	0	0	8	2	2	100	4.83333	3	5	4
290	1	0	8	2	2	75	4.83333	3	4.44444
291	0	0	8	2		83.3333	4.75	3	2.11111	3
291	1	0	8	2		100	4.75	3	1.22222	3
292	0	1	8	2	0	70.8333	4.75	3	2.88889	2
292	1	1	8	2	0	83.3333	4.75	3	2.66667	3
293	0	0	8	2	2	79.1667	4.66667	1		2
293	1	0	8	2	2	83.3333	4.66667	1	4	4
294	0	0	8	2	2	70.8333		3	3.55556	6
294	1	0	8	2	2			3
295	0	0	8	2	2	62.5		3	4.22222	4
295	1	0	8	2	2			3
296	0	0	8	2	0	79.1667		4	3.66667	4
296	1	0	8	2	0			4
297	0	0	3	3		35	4.5	1	2.77778	8
297	1	0	3	3		66.6667	4.5	1	4.66667	7
298	0	1	3	3	2	66.6667	5.83333	7	4.22222	5
298	1	1	3	3	2	58.3333	5.83333	7	4.55556	7
299	0	0	3	3	4	83.3333	4.91667	8	3.88889	3
299	1	0	3	3	4	95.8333	4.91667	8	4.77778	4
300	0	1	3	3	1	91.6667	4.41667	1	5.66667	5
300	1	1	3	3	1	45.8333	4.41667	1	6.88889	6
301	0	1	3	3	2	75	4.5	7	4	2
301	1	1	3	3	2	75	4.5	7	4.11111	4
302	0	1	3	3	1	79.1667	5.16667	1	4.55556	3
302	1	1	3	3	1	62.5	5.16667	1	5.44444	6
303	0	0	3	3	2	91.6667	5	3	3	4
303	1	0	3	3	2	54.1667	5	3	4
304	0	0	3	3	3	45.8333	4.16667	1	5.66667	6
304	1	0	3	3	3	58.3333	4.16667	1	5.88889
305	0	1	3	3	1	79.1667	5.25	3	3	4
305	1	1	3	3	1	54.1667	5.25	3	3	2
306	0	0	3	3	1	45.8333	5.08333	3	4.44444	2
306	1	0	3	3	1	75	5.08333	3	4.33333	7
307	0	0	3	3	2	79.1667	5.33333	1	4.55556	3
307	1	0	3	3	2	75	5.33333	1	5.11111	4
308	0	1	3	3	2	62.5	5.25	7	3.44444	2
308	1	1	3	3	2	79.1667	5.25	7	4.66667	6
309	0	1	3	3	2	75	4.83333	3	2.33333	4
309	1	1	3	3	2	36.3636	4.83333	3	2.66667	3
310	0	1	3	3	2	87.5		3	3.44444	5
310	1	1	3	3	2			3
311	0	1	3	3	2			3	3	6
311	1	1	3	3	2			3
312	0	0	3	3	4	86.3636		4	3.66667	3
312	1	0	3	3	4			4
313	0	0	3	3	4	54.1667		4	4.88889	6
313	1	0	3	3	4			4
314	0	0	3	3	1	37.5		8	4.33333	4
314	1	0	3	3	1			8
315	0	0	3	3	2	37.5		1	5.77778	7
315	1	0	3	3	2			1
316	0	0	9	1	2	79.1667	4.25	4	3.66667	5
316	1	0	9	1	2	50	4.25	4	3.88889	5
317	0	1	9	1	2	54.1667	5.16667	1	4.11111	1
317	1	1	9	1	2	91.6667	5.16667	1	3.88889	2
318	0	0	9	1	2	91.6667	5.58333	3	4.22222	3
318	1	0	9	1	2	83.3333	5.58333	3	5.44444	8
319	0	1	9	1	2	95.8333	6.08333	7	4	5
319	1	1	9	1	2	62.5	6.08333	7		6
320	0	0	9	1	4	83.3333	6.16667	7	6.66667	9
320	1	0	9	1	4	83.3333	6.16667	7		8
321	0	0	9	1	3	58.3333	5.58333	1	4.77778	8
321	1	0	9	1	3	62.5	5.58333	1	5.22222	6
322	0	1	9	1	4	25	4.66667	1	5.77778	4
322	1	1	9	1	4	62.5	4.66667	1	5.22222	8
323	0	0	9	1	2	29.1667	5	1	3.44444	4
323	1	0	9	1	2	95.8333	5	1	3.88889	7
324	0	1	9	1	3	54.1667	5.5	7	4.44444	7
324	1	1	9	1	3	66.6667	5.5	7	4.66667	5
325	0	0	9	1	0	33.3333	5.83333	4	4.11111	3
325	1	0	9	1	0	91.6667	5.83333	4	3.77778
326	0	0	9	1	3	50	5.66667	8	6.55556	6
326	1	0	9	1	3	75	5.66667	8	5.44444	9
327	0	0	9	1	3	45.8333	5.66667	8	5	8
327	1	0	9	1	3	95.8333	5.66667	8	6	9
328	0	0	9	1	0	62.5		4	4.11111	1
328	1	0	9	1	0			4
329	0	1	9	1	3	54.1667	4.33333	1	5.22222	3
329	1	1	9	1	3	87.5	4.33333	1	5.44444	8
330	0	0	9	1	2	75	6.58333	4	5.44444	6
330	1	0	9	1	2	87.5	6.58333	4		5
331	0	0	9	1	2	83.3333	5.83333	1	4.55556	5
331	1	0	9	1	2	87.5	5.83333	1	5.55556	7
332	0	0	9	1	2	62.5	4.66667	1	5	1
332	1	0	9	1	2	50	4.66667	1	3.88889
333	0	0	9	1	2	58.3333	5.41667	3	4.66667	4
333	1	0	9	1	2	75	5.41667	3	4.66667	5
334	0	0	9	1	2	70.8333	5.41667	3	4.44444	8
334	1	0	9	1	2	72.7273	5.41667	3	4.44444
335	0	0	9	1	2	70.8333	5.33333	1	4	7
335	1	0	9	1	2	95.8333	5.33333	1	3.77778
336	0	1	9	1	3	75	4.08333	1	1.55556	1
336	1	1	9	1	3	83.3333	4.08333	1	2.55556	7
337	0	1	9	1	3	70.8333	5	4	4.33333	2
337	1	1	9	1	3	58.3333	5	4	3.88889
338	0	0	9	1	3	79.1667	4.75	4	4	3
338	1	0	9	1	3	70.8333	4.75	4	3.66667
339	0	1	9	1	2	87.5	4.75	1	3.44444	5
339	1	1	9	1	2	72.7273	4.75	1	3.22222
340	0	0	9	1	2	83.3333	4.75	8	3.22222	7
340	1	0	9	1	2	58.3333	4.75	8	3.77778
341	0	0	9	1	3	62.5		8	5.33333	3
341	1	0	9	1	3			8
342	0	1	9	1		83.3333		7	2.77778	4
342	1	1	9	1				7
343	0	1	9	1	2	91.6667		1		1
343	1	1	9	1	2			1
344	0	1	9	1	0	70.8333		1	3.66667	3
344	1	1	9	1	0			1
345	0	0	9	1	3	95.8333		7	5	5
345	1	0	9	1	3			7
346	0	1	9	1	2	100		7	2.44444
346	1	1	9	1	2			7
347	0	1	9	1	2	70.8333		3	2.55556	3
347	1	1	9	1	2			3
348	0	1	9	1	4	58.3333		3	5
348	1	1	9	1	4			3
349	0	0	9	1	2	75		1	5.22222	8
349	1	0	9	1	2			1
350	0	1	9	1	2			7	4
350	1	1	9	1	2			7
