# Supplementary material for: Longitudinal changes in health related quality of life in children with migrant backgrounds
Source: PLoS One. 2017 Feb 2;12(2):e0170891. doi: 10.1371/journal.pone.0170891 (PMC5289509; doi:10.1371/journal.pone.0170891)
Supplement: S2 File — Database used for the SEM analysis. (XLSX) [file pone.0170891.s002.xlsx]

## Sheet: SEM_PLOS1
T1_QoL	T2_QoL	Sex	Kiga	Intervention	ISCO_Father	T1_DEV	T2_DEV	T1_BEH	T2_BEH	Age	Origen	ID_PLOS	ChangeQL	ChngeBEH	ChngeDEV
91.67	70.83	0	1	2	3	5.44	5.89	6	5	4.17	1	1	-20.84	-1	0.45
91.67	91.67	0	1	2	0	5.11	5.78	6	5	4.92	3	2	0	-1	0.67
83.33	66.67	0	1	2	1	5.22	3.67	6	3	3.92	7	3	-16.66	-3	-1.55
91.67	54.17	0	1	2	2		4.44	7	4	4.25	1	4	-37.5	-3
75	79.17	0	1	2	2	4.44	5.33	6	4	3.75	4	5	4.17	-2	0.89
54.17	75	1	1	2	2	3.67		3		5.5	1	6	20.83
90.91	41.67	1	1	2	2			6	5	5.17	1	7	-49.24	-1
66.67	66.67	1	1	2	2	4.22	3.56	3	4	4.08	7	8	0	1	-0.66
75	66.67	1	1	2	2	4.11	4.22	7	5	4.67	1	9	-8.33	-2	0.11
91.67	83.33	1	1	2	0	2.11		3	4	5.42	3	10	-8.34	1
91.67		0	1	2	4	6.33		6		5.92	3	11
91.67	45.83	1	1	2	2	5.89	5.11	7	9	5	4	12	-45.84	2	-0.78
87.5	79.17	1	1	2	2	3.89	5.11	6	9	5.08	8	13	-8.33	3	1.22
62.5	70.83	1	1	2	2		5.22	7	9	3.5	7	14	8.33	2
87.5		0	1	2		4		4		5.33	1	15
91.67	66.67	0	1	2	2	3.56	5.22	8	5	4.58	8	16	-25	-3	1.66
95.83	75	0	1	2	4	4.78		5	8	5.42	1	17	-20.83	3
100	70.83	1	1	2	2			5	4	6	4	18	-29.17	-1
70.83	45.83	1	1	2	2	6.44	6.22		5	4.08	3	19	-25		-0.22
91.67	66.67	0	1	2	1	3.33		3	2	5.83	8	20	-25	-1
62.5	54.17	1	1	2	2		3.67	2	2	4.17	7	21	-8.33	0
50	54.17	0	1	2	2	7.22	6.89	5	5	4.42	8	22	4.17	0	-0.33
	66.67	0	1	2	2	3.11	5	6	4	4.58	1	23		-2	1.89
95.83	50	1	1	2	4	5.11	5.33	6	5	4.75	1	24	-45.83	-1	0.22
79.17	66.67	0	1	2		3.11	3.67	3	5	4.67	4	25	-12.5	2	0.56
91.67	83.33	1	1	2	2	4.11	4.44		6	4.42	7	26	-8.34		0.33
79.17	70.83	0	1	2	2	3.67	4	5	5	3.67	7	27	-8.34	0	0.33
70.83	66.67	0	1	2	2	5.22	4.56	3	5	4.58	7	28	-4.16	2	-0.66
79.17	87.5	0	1	2		3.11		2	3	5.25	4	29	8.33	1
75	62.5	0	1	2	0	4.11	4.11	2	2	4.5	4	30	-12.5	0	0
87.5	95.83	1	1	2	2	3.11		7	7	5.67	4	31	8.33	0
91.67	58.33	0	1	2	1	4.67	4.11	4	9	4.5	7	32	-33.34	5	-0.56
	79.17	0	1	2	1	5.11	5.33	8	9	4.58	3	33		1	0.22
62.5	91.67	0	1	2	4	6.11	6.44	6	4	3.83	1	34	29.17	-2	0.33
79.17	79.17	0	1	2	2	3.67	4.89	4	6	4.25	8	35	0	2	1.22
90.91	58.33	0	1	2	0		4.33	7	7	3.67	3	36	-32.58	0
83.33	100	1	1	2		4.11	4.89	3	5	5.33	3	37	16.67	2	0.78
55	79.17	0	1	2	1	4.78	4.56	6	5	4.08	4	38	24.17	-1	-0.22
91.67	66.67	0	1	2	0	4.78	4.56	5	9	4.67	7	39	-25	4	-0.22
79.17		1	1	2				3		3.92	1	40
66.67	50	0	1	2	1		3.56	4	3	3.83	3	41	-16.67	-1
58.33		0	1	2				6		3.83	3	42
100	83.33	1	1	2		5.67		7	7	5.67	4	43	-16.67	0
79.17	87.5	1	1	2	2	4			5	5.08	7	44	8.33
	31.82	0	1	2	2		2.33	2	4	5	8	45		2
87.5	45.83	0	1	2	3	3.89	2.67		6	4.08	3	46	-41.67		-1.22
70.83	83.33	0	1	2	2	5.89	3.67		7	3.42	4	47	12.5		-2.22
54.17	79.17	1	1	2	3	5.22	5.67		5	3.33	4	48	25		0.45
83.33	79.17	1	1	2		4.44			5	5.83		49	-4.16
95.45	62.5	1	1	2		4.78	4.89		6	3.58	3	50	-32.95		0.11
87.5	50	1	1	2	1	4.33	4.89		3	3.67	3	51	-37.5		0.56
70		1	1	2	4	4.44				3.08		52
87.5		0	1	2	0	4.44		6		3.5	7	53
54.17	45.83	0	1	2		3.78	6	2	3	3	7	54	-8.34	1	2.22
33.33	75	0	1	2	4		2.56		6	3.17	7	55	41.67
91.67	58.33	0	1	2	2	5	5	2	7	3.17	3	56	-33.34	5	0
75	79.17	1	1	2	2	5	4.44	5	4	3.17	1	57	4.17	-1	-0.56
100	54.17	0	1	2	0	5.11	5.33	4	6	3.92	3	58	-45.83	2	0.22
83.33	70.83	0	1	2	1	4.44		8	6	5.42		59	-12.5	-2
79.17	91.67	1	1	2	1	5.44	6.89	3	9	3.42	3	60	12.5	6	1.45
75	58.33	1	1	2	2	4.11	5	4	5	3.67	4	61	-16.67	1	0.89
66.67	75	1	1	2	0	5.67		3	4	5.33	4	62	8.33	1
70.83	100	1	1	2	2	4.78		7	9	5.33	4	63	29.17	2
75	95.83	1	1	2	2	4.33	5.67	4	8	3.08	4	64	20.83	4	1.34
75	66.67	1	1	2	3	5.44	5.11	1	2	3.75	3	65	-8.33	1	-0.33
70.83	79.17	1	1	2	2	4.44	5.78	3	2	3.33	4	66	8.34	-1	1.34
62.5	79.17	0	1	2		5		7	9	5.67	7	67	16.67	2
87.5	83.33	0	1	2		4.33	5.67	5	6	5.08	4	68	-4.17	1	1.34
79.17	45.83	0	1	2	2	4.33	6.11	3	5	4	4	69	-33.34	2	1.78
33.33	87.5	1	1	2	2	3.11	5	4	4	3.67	4	70	54.17	0	1.89
91.67	87.5	0	1	2	2		4.22		5	3.58	1	71	-4.17
33.33	83.33	0	1	2	0	5.11	4.78	2	4	4.25	3	72	50	2	-0.33
62.5	62.5	0	1	2	1	3.11	3.56	2	6	3.67	3	73	0	4	0.45
95.83	66.67	1	1	2	3	2.89	3	3	6	5.08	7	74	-29.16	3	0.11
41.67	62.5	0	1	2		2		2	5	5.33	1	75	20.83	3
87.5	87.5	1	1	2	2	5.11	4.33		5	4.83	3	76	0		-0.78
75	66.67	0	1	2	2		5.22	2	6	3.08	3	77	-8.33	4
83.33	66.67	0	1	2	3	3.22	4.22	3	7	3.08	8	78	-16.66	4	1
85	62.5	1	1	2	2	2	2.89	4	6	3.17	7	79	-22.5	2	0.89
91.67		0	4	3				4		6	1	80
58.33	79.17	1	4	3	1	4.11		3	6	5.92	4	81	20.84	3
75	79.17	0	4	3		7.22		7	8	5.58	1	82	4.17	1
62.5	70.83	1	4	3	2	5.22		5	6	5.33	1	83	8.33	1
45.83	50	1	4	3	2	3.56		4		5.83	3	84	4.17
79.17	87.5	0	4	3	4	7.44	7.11	5		4.75	1	85	8.33		-0.33
91.67		0	4	3		4.56		8		5.42	8	86
75	66.67	1	4	3		3.78		3	6	5.42	3	87	-8.33	3
62.5	62.5	1	4	3		3.44		2	5	5.42	3	88	0	3
83.33	54.17	1	4	3	2	4		6	7	5.58	1	89	-29.16	1
62.5	100	1	4	3	2	5.78		6	4	5.42	7	90	37.5	-2
75	79.17	1	4	3		5.67		3	9	5.92	1	91	4.17	6
87.5	95.83	0	4	3		5.11	4.56	6	6	4.42	4	92	8.33	0	-0.55
79.17	100	0	4	3	3	6.89	6.67	8	9	4.75	1	93	20.83	1	-0.22
91.67	79.17	0	4	3	3	6.56	6.22	8		4.92	1	94	-12.5		-0.34
70.83	79.17	1	4	3	3	2.67	4	4	3	3.75	1	95	8.34	-1	1.33
58.33	87.5	0	4	3	2	4	5.67	6	7	4.58	1	96	29.17	1	1.67
79.17	100	1	4	3	0	4.56	6	4	5	3.5	7	97	20.83	1	1.44
66.67	83.33	1	4	3	4	4.56	6.44	3	9	3.25	1	98	16.66	6	1.88
25	70.83	1	4	3	1	4.67	6	6	5	4	4	99	45.83	-1	1.33
83.33	62.5	1	4	3	1	4.11	4	3	6	3.92	4	100	-20.83	3	-0.11
83.33	50	0	4	3	2	4.67	4.89	6	7	3.08	3	101	-33.33	1	0.22
83.33	87.5	0	4	3	3	4	5.33	5	9	3.83	1	102	4.17	4	1.33
70.83	75	1	4	3	3	4.67	5.11	5	3	3	1	103	4.17	-2	0.44
62.5	62.5	1	4	3	3	4.56	4.44	2	6	3.08	1	104	0	4	-0.12
83.33		1	4	3	3	3.89				3.5	8	105
58.33	62.5	0	4	3		3.56		6	6	5.42	3	106	4.17	0
66.67	83.33	0	4	3		5.33	4.56	5	4	4.08	1	107	16.66	-1	-0.77
66.67	75	0	4	3				8	9	6	8	108	8.33	1
70.83	62.5	0	4	3	2	3.56	5.22	2	7	3	1	109	-8.33	5	1.66
62.5	58.33	1	4	3	3	2.89	4.11	4	4	3.17	3	110	-4.17	0	1.22
58.33	45.83	0	4	3	1	5.11	4.78		9	3.83	4	111	-12.5		-0.33
91.67	81.82	1	4	3	1	5.22	4.44	3	3	4.25	4	112	-9.85	0	-0.78
79.17	70.83	0	4	3	2	5.11	4.33	1	4	3.08	7	113	-8.34	3	-0.78
66.67		1	4	3	4	4.89		2		3.17	1	114
58.33	45.83	1	4	3	4	4.56	5.89	3	6	3.08	1	115	-12.5	3	1.33
91.67	90	0	4	3	1	7.11	6	6	9	3.42	1	116	-1.67	3	-1.11
75	45.83	1	4	3	2	4.11	4.89	1	4	3.08	1	117	-29.17	3	0.78
54.17	79.17	1	4	3	4	3.78	5.67	3	7	3	1	118	25	4	1.89
70.83	91.67	1	4	3	3	4.56	6.11	5	7	3	1	119	20.84	2	1.55
54.17	75	1	4	3	2	5.11	6	7	7	3.17	1	120	20.83	0	0.89
87.5	62.5	0	4	3	2	3.22	3.89	6	5	3.67	3	121	-25	-1	0.67
91.67	70.83	0	4	3	2	4.11	4.44	9	8	3.42	3	122	-20.84	-1	0.33
		1	4	3	2	0.56		3		4.08	4	123
58.33	50	0	4	3	1	5.22	5.67	8	3	3.42	1	124	-8.33	-5	0.45
70.83	70.83	1	4	3	4	4.44	6.11	9	6	4	4	125	0	-3	1.67
83.33	75	0	4	3	2	4.33	2.33	3	5	3.42	1	126	-8.33	2	-2
95.83	83.33	1	4	3	1	5.44	6.11	8	5	4.33	1	127	-12.5	-3	0.67
66.67		0	5	1	4	5.33		9		3.83	1	128
100	83.33	0	5	1	2	5.22	5.78	6		4.83	4	129	-16.67		0.56
66.67		1	5	1	2	4.67				5.08	1	130
45.83	66.67	1	5	1		4.56	5.89	1	3	4.58	7	131	20.84	2	1.33
79.17	66.67	0	5	1		2.89	3.22	4	8	4.08	1	132	-12.5	4	0.33
62.5		0	5	1	3	7.44		4		3.42	1	133
75	70.83	0	5	1		3.56		2	6	5.25	1	134	-4.17	4
33.33	79.17	0	5	1	3	5	5.89	7	8	5.08	1	135	45.84	1	0.89
79.17		0	5	1	2	5.33		9		4.83		136
72.73	62.5	0	5	1	3	6.89	7.78	8	6	3.92	1	137	-10.23	-2	0.89
87.5	79.17	0	5	1		5.44	4.78		7	3.75	1	138	-8.33		-0.66
75	66.67	1	5	1	4	5	6.56	8	6	4.5	1	139	-8.33	-2	1.56
54.17	70.83	1	5	1	3	6		8	5	5.42	1	140	16.66	-3
79.17	79.17	0	5	1	4	3.56	6.33	6	8	4.58	3	141	0	2	2.77
50	70.83	1	5	1	4	6.22	6.56	4	7	4.5	1	142	20.83	3	0.34
83.33	62.5	0	5	1	2	5.78	5.78	5	4	3.92	7	143	-20.83	-1	0
	66.67	1	5	1	0		3.78	1	6	3.25	1	144		5
66.67	66.67	0	5	1	3	6	6.22	6	9	4.25	4	145	0	3	0.22
75	66.67	0	5	1	1	6.67	7.44	8	7	4.67	7	146	-8.33	-1	0.77
58.33	70.83	1	5	1	1	4.56	3.22	6	6	4.67	7	147	12.5	0	-1.34
45.83	66.67	1	5	1	2	5	5.44	4	2	4.92	3	148	20.84	-2	0.44
66.67		1	5	1		4.44		5		4.42	3	149
70.83	66.67	1	5	1	2	4.67	4.56	6	4	4.25	1	150	-4.16	-2	-0.11
54.17	66.67	0	5	1	4	5.89	7.11	7	5	3.42	3	151	12.5	-2	1.22
62.5		1	5	1	2	5.56		7		3.25	4	152
50		1	5	1	3	4.44		2		3.17	1	153
16.67	75	1	5	1	4	5.22	5.89	5	8	3.25	1	154	58.33	3	0.67
75		1	5	1	4	5.33	4.56	9		3.83	1	155			-0.77
29.17	62.5	0	5	1	1	3.89		8		3.75	4	156	33.33
50	66.67	1	5	1	4	3.56	3.67	7	9	4.25	3	157	16.67	2	0.11
66.67	66.67	0	5	1	4	6.56	7.89	8	6	3.42	1	158	0	-2	1.33
50	95.83	0	5	1	4	7.11	6.56	6	4	3.25	1	159	45.83	-2	-0.55
58.33	91.67	1	5	1		4.11	4.89	6	5	3.92	1	160	33.34	-1	0.78
66.67		0	5	1	4	5.44		4		3.25	1	161
58.33	91.67	1	5	1	2	5.56	5.78	5	9	3.58	3	162	33.34	4	0.22
62.5	75	1	5	1	2	5.22	3.89	6	9	4.92	4	163	12.5	3	-1.33
83.33	66.67	0	5	1	2	4.11	4.78	1	4	3.58	1	164	-16.66	3	0.67
66.67	91.67	1	5	1	0	5.44	4.22	3	3	3.17	1	165	25	0	-1.22
66.67		1	5	1	2	5.56	5.67	4	6	4.17	1	166		2	0.11
41.67		1	5	1	3	4.44		5		3.33	3	167
95.83	95.83	0	5	1	2	2.89	5	6	7	3.75	3	168	0	1	2.11
54.17		0	5	1	4	4		8		3.33	3	169
62.5		0	5	1	4	5.78				3.58	1	170
25	95.83	1	5	1	4	4	3	2	8	3.17	1	171	70.83	6	-1
75		0	5	1	0	6.89		8		3.67	4	172
62.5	66.67	1	5	1	4	4.33	4.56	2	8	3.25	8	173	4.17	6	0.23
83.33		1	5	1	4	4.89		3		3.42	1	174
91.67	54.17	1	6	3	1	3.89		6	3	5.67	3	175	-37.5	-3
62.5	54.17	1	6	3	2	4.33		8	5	5.58	3	176	-8.33	-3
83.33	54.17	0	6	3	2	3		4	4	5.42	3	177	-29.16	0
75	41.67	1	6	3	0	4.89		6	7	5.17	3	178	-33.33	1
54.17	77.27	0	6	3	1	2.33	3.22	3	2	5.17	4	179	23.1	-1	0.89
87.5	66.67	1	6	3	0	4	7	5	5	5.08	4	180	-20.83	0	3
66.67	72.73	1	6	3	4	4.56	4.33	4	2	5	4	181	6.06	-2	-0.23
25	58.33	0	6	3	2	3.67	5.89	9	6	4.83	4	182	33.33	-3	2.22
58.33	95.83	1	6	3	2	4	5.33	8	3	5.08	4	183	37.5	-5	1.33
66.67	87.5	0	6	3	1	6.56		8	6	5.42	3	184	20.83	-2
79.17	79.17	0	6	3	1	4		9	2	5.33	3	185	0	-7
75	60	0	6	3	4	5	6.11	5	5	4.5	1	186	-15	0	1.11
70.83	83.33	1	6	3	2	2.89	3	4	4	4.17	7	187	12.5	0	0.11
75	75	0	6	3	3	4	4.33	5	4	3.83	3	188	0	-1	0.33
50	72.73	0	6	3	1		5.11	2	5	3.58	3	189	22.73	3
86.36	68.18	0	6	3	0	2.44	4	4	2	3.58	3	190	-18.18	-2	1.56
80	75	1	6	3	2	4	5	3	2	3.5	7	191	-5	-1	1
66.67	58.33	1	6	3	4	5.22	5	2	7	3.42	4	192	-8.34	5	-0.22
37.5	100	1	6	3	4	2.67	4.44	2	6	3.58	7	193	62.5	4	1.77
58.33	50	0	6	3	2	3.67	4	8	4	4.67	7	194	-8.33	-4	0.33
62.5	41.67	1	6	3	3	4.56	4.67		5	4.58	3	195	-20.83		0.11
62.5	45.45	0	6	3	3		3.67	4	2	3.17	3	196	-17.05	-2
58.33	50	1	6	3	2		2.33	2	2	4.5	4	197	-8.33	0
	70.83	0	6	3	2	2.56	3.11	4	2	3.67	4	198		-2	0.55
58.33	66.67	0	6	3	2	3.33	4.11	1	5	3.08	3	199	8.34	4	0.78
87.5	62.5	0	6	3	4	4.56	5.11	5	7	3.25	3	200	-25	2	0.55
70.83	100	0	6	3	3	5.22	5.67	3	7	3.33	1	201	29.17	4	0.45
75	77.27	1	6	3	2	3	4.33	1	6	3.42	1	202	2.27	5	1.33
62.5	79.17	0	6	3	4	3.67	4.78	4	3	3.25	1	203	16.67	-1	1.11
66.67	83.33	0	6	3	1	4.78	4.56	2	5	4.33	3	204	16.66	3	-0.22
79.17	41.67	1	6	3	1	2.78	4.11	2	3	3.17	3	205	-37.5	1	1.33
70.83	54.17	0	6	3	2	3.78	3.67	6	5	3.42	4	206	-16.66	-1	-0.11
45.83		1	6	3		4.78		5		4.17	1	207
66.67		0	6	3	1	4.44		1		4.67	3	208
25		1	6	3	4	5.22		6		4	4	209
79.17		0	6	3	0	3.78		2		3.67	4	210
58.33		1	6	3	4	4.67		5		3.5	4	211
70.83		1	6	3	2	4.56		5		3.75	4	212
50		1	6	3	1	4.11		5		3.75	4	213
75		1	6	3	2	3.44		1		4.08	4	214
87.5	62.5	1	6	3	1	4.78		6	4	5.33	3	215	-25	-2
66.67	100	0	6	3	2	4.56	4.56	5		5.08	3	216	33.33		0
33.33		0	6	3	2	4.78		4		3.17	3	217
91.67		0	6	3	3	6.22		8		3.67	4	218
66.67		0	6	3	1	3.78		5		3.5	4	219
79.17		0	6	3	2	4.67		8		4.25	4	220
81.82	66.67	1	7	1	0	3.56	4.11	2	6	5.08	4	221	-15.15	4	0.55
83.33	100	0	7	1	0	6.11		9	5	5.42	3	222	16.67	-4
50	75	1	7	1	2	6.22		6	8	5.33	3	223	25	2
75	66.67	0	7	1		5.11		7	8	5.58	1	224	-8.33	1
54.17	45.83	1	7	1	0	4.11		3	6	5.67	4	225	-8.34	3
54.17	87.5	0	7	1	2	6.78		4	7	5.42	3	226	33.33	3
50	70.83	0	7	1	2	5	5.56	3	2	5.08	3	227	20.83	-1	0.56
70.83	70.83	0	7	1	2	4.44		2	6	5.58	7	228	0	4
62.5	58.33	0	7	1	2	5.44	5.56	9	9	4.58	1	229	-4.17	0	0.12
75	45.83	1	7	1	2	4.78	5.67	3	4	3.08	1	230	-29.17	1	0.89
66.67	58.33	0	7	1	3	5.67	5.33	9	5	4.83	7	231	-8.34	-4	-0.34
58.33	70.83	0	7	1	2	5.22	5.11	4	8	4.83	1	232	12.5	4	-0.11
90.91	45.83	1	7	1	2	5.22	5.78	6	6	4.08	1	233	-45.08	0	0.56
75	83.33	0	7	1	2	5	4.22	3	6	4.92	3	234	8.33	3	-0.78
58.33	79.17	1	7	1	1	4.11	4.39	2	3	4.83	3	235	20.84	1	0.28
50	75	1	7	1	2	3.56	4.56	1	6	3.75	3	236	25	5	1
58.33	83.33	0	7	1	0	5	5.11	1	9	3.75	3	237	25	8	0.11
79.17	83.33	1	7	1	1	4.89	3.67	3	2	4.75	4	238	4.16	-1	-1.22
79.17	87.5	0	7	1	4	7		5	4	5.42	8	239	8.33	-1
58.33	66.67	0	7	1	2	5.89	6	9	9	5.08	1	240	8.34	0	0.11
83.33	4.17	0	7	1	1	3.89	4.44	3	5	3.58	3	241	-79.16	2	0.55
58.33	41.67	1	7	1	4	5.44	6	2	5	3.33	1	242	-16.66	3	0.56
83.33	62.5	0	7	1	2	2.78		1		5.83	3	243	-20.83
66.67	83.33	0	7	1	1	6		8	9	5.33	4	244	16.66	1
50	75	1	7	1	2	1.78	3.22	2	2	4.17	4	245	25	0	1.44
55	59.09	0	7	1	1	2.89	3	4	6	3.83	4	246	4.09	2	0.11
29.17	75	1	7	1	2	2.22	1.78	1	3	4.67	3	247	45.83	2	-0.44
		1	7	1	1	1.67		2		4.17	3	248
50	62.5	1	7	1	0	3.44		3	4	5.83	1	249	12.5	1
91.67	91.67	1	7	1	2	4		9	2	5.92	4	250	0	-7
58.33	70.83	1	7	1	2	4.44	4.44	2	6	3.42	1	251	12.5	4	0
70.83	75	0	7	1	0	3.89	3.33	1		3.33	3	252	4.17		-0.56
		0	7	1	3	3.22		1		3.42	3	253
25		1	7	1	1	2.33		1		3.08	8	254
45.83	79.17	1	7	1	1	2.11	3.78	1		4	3	255	33.34		1.67
50		0	7	1	2	4.22		1		4.25	3	256
		1	7	1	3	3.56		1		3.42	3	257
66.67	50	1	7	1	1	2.89		5	7	5.25	4	258	-16.67	2
41.67	62.5	1	7	1	0	3.78	3.11	2		4.33	3	259	20.83		-0.67
41.67		1	7	1	2	2.89		2		3.58	1	260
70.83	41.67	1	7	1	2	3.22	3.78	2	3	5.08	3	261	-29.16	1	0.56
41.67	66.67	1	7	1	2	3.33	5.33	6		4	3	262	25		2
75	54.55	0	7	1	3	4.78	4.22	2		3.58	4	263	-20.45		-0.56
		1	7	1	2						3	264
66.67		0	7	1	2	3.11		8		4	4	265
90		1	7	1	2	3.78		1		3.75	4	266
83.33		1	7	1	3	4.67				3.33	1	267
54.17		1	7	1	4	5.44		2		3.75	1	268
95.83		1	7	1	2	4				4.83	1	269
70.83		1	7	1	2	2.67		1		3.25	3	270
62.5		0	7	1	0	3.67		8		4.67	3	271
58.33		0	7	1	1					3	4	272
83.33		0	7	1	1	3.33				3.25	4	273
90		1	7	1	3	4				3.75	4	274
50		0	7	1	3	6.22				3.67	4	275
		0	7	1	1	2.89					4	276
		0	7	1	2						1	277
41.67		0	7	1	2	3					1	278
		0	7	1	2						1	279
58.33	83.33	0	8	2	2	4			9	5.17	3	280	25
62.5	54.17	1	8	2	2	4.33			6	5.25	3	281	-8.33
70.83	75	1	8	2	2	4.11			8	5.25	3	282	4.17
62.5		0	8	2		5.44				5.08		283
66.6667	66.6667	0	8	2	2	3.88889	4.11111	7	7	5.5	1	284	4.26326e-14	0	0.222222
75	58.3333	1	8	2	2	4.22222	4.33333	7	5	5.5	7	285	-16.6667	-2	0.111111
87.5	50	1	8	2	2	3.11111	2.77778	5	3	5.5	3	286	-37.5	-2	-0.333333
75	41.6667	1	8	2	0	5.11111	6.11111	7	6	5.33333	1	287	-33.3333	-1	1
50	75	0	8	2	2	4.55556	5.77778	9	7	5.16667	3	288	25	-2	1.22222
87.5	29.1667	0	8	2	2	6	5.33333		5	4.75	1	289	-58.3333		-0.666667
100	75	0	8	2	2	5	4.44444	4		4.83333	3	290	-25		-0.555556
83.3333	100	0	8	2		2.11111	1.22222	3	3	4.75	3	291	16.6667	0	-0.888889
70.8333	83.3333	1	8	2	0	2.88889	2.66667	2	3	4.75	3	292	12.5	1	-0.222222
79.1667	83.3333	0	8	2	2		4	2	4	4.66667	1	293	4.16667	2
70.8333		0	8	2	2	3.55556		6			3	294
62.5		0	8	2	2	4.22222		4			3	295
79.1667		0	8	2	0	3.66667		4			4	296
35	66.6667	0	3	3		2.77778	4.66667	8	7	4.5	1	297	31.6667	-1	1.88889
66.6667	58.3333	1	3	3	2	4.22222	4.55556	5	7	5.83333	7	298	-8.33333	2	0.333333
83.3333	95.8333	0	3	3	4	3.88889	4.77778	3	4	4.91667	8	299	12.5	1	0.888889
91.6667	45.8333	1	3	3	1	5.66667	6.88889	5	6	4.41667	1	300	-45.8333	1	1.22222
75	75	1	3	3	2	4	4.11111	2	4	4.5	7	301	0	2	0.111111
79.1667	62.5	1	3	3	1	4.55556	5.44444	3	6	5.16667	1	302	-16.6667	3	0.888889
91.6667	54.1667	0	3	3	2	3	4	4		5	3	303	-37.5		1
45.8333	58.3333	0	3	3	3	5.66667	5.88889	6		4.16667	1	304	12.5		0.222222
79.1667	54.1667	1	3	3	1	3	3	4	2	5.25	3	305	-25	-2	0
45.8333	75	0	3	3	1	4.44444	4.33333	2	7	5.08333	3	306	29.1667	5	-0.111111
79.1667	75	0	3	3	2	4.55556	5.11111	3	4	5.33333	1	307	-4.16667	1	0.555556
62.5	79.1667	1	3	3	2	3.44444	4.66667	2	6	5.25	7	308	16.6667	4	1.22222
75	36.3636	1	3	3	2	2.33333	2.66667	4	3	4.83333	3	309	-38.6364	-1	0.333333
87.5		1	3	3	2	3.44444		5			3	310
		1	3	3	2	3		6			3	311
86.3636		0	3	3	4	3.66667		3			4	312
54.1667		0	3	3	4	4.88889		6			4	313
37.5		0	3	3	1	4.33333		4			8	314
37.5		0	3	3	2	5.77778		7			1	315
79.1667	50	0	9	1	2	3.66667	3.88889	5	5	4.25	4	316	-29.1667	0	0.222222
54.1667	91.6667	1	9	1	2	4.11111	3.88889	1	2	5.16667	1	317	37.5	1	-0.222222
91.6667	83.3333	0	9	1	2	4.22222	5.44444	3	8	5.58333	3	318	-8.33333	5	1.22222
95.8333	62.5	1	9	1	2	4		5	6	6.08333	7	319	-33.3333	1
83.3333	83.3333	0	9	1	4	6.66667		9	8	6.16667	7	320	-4.26326e-14	-1
58.3333	62.5	0	9	1	3	4.77778	5.22222	8	6	5.58333	1	321	4.16667	-2	0.444444
25	62.5	1	9	1	4	5.77778	5.22222	4	8	4.66667	1	322	37.5	4	-0.555556
29.1667	95.8333	0	9	1	2	3.44444	3.88889	4	7	5	1	323	66.6667	3	0.444444
54.1667	66.6667	1	9	1	3	4.44444	4.66667	7	5	5.5	7	324	12.5	-2	0.222222
33.3333	91.6667	0	9	1	0	4.11111	3.77778	3		5.83333	4	325	58.3333		-0.333333
50	75	0	9	1	3	6.55556	5.44444	6	9	5.66667	8	326	25	3	-1.11111
45.8333	95.8333	0	9	1	3	5	6	8	9	5.66667	8	327	50	1	1
62.5		0	9	1	0	4.11111		1			4	328
54.1667	87.5	1	9	1	3	5.22222	5.44444	3	8	4.33333	1	329	33.3333	5	0.222222
75	87.5	0	9	1	2	5.44444		6	5	6.58333	4	330	12.5	-1
83.3333	87.5	0	9	1	2	4.55556	5.55556	5	7	5.83333	1	331	4.16667	2	1
62.5	50	0	9	1	2	5	3.88889	1		4.66667	1	332	-12.5		-1.11111
58.3333	75	0	9	1	2	4.66667	4.66667	4	5	5.41667	3	333	16.6667	1	0
70.8333	72.7273	0	9	1	2	4.44444	4.44444	8		5.41667	3	334	1.89394		0
70.8333	95.8333	0	9	1	2	4	3.77778	7		5.33333	1	335	25		-0.222222
75	83.3333	1	9	1	3	1.55556	2.55556	1	7	4.08333	1	336	8.33333	6	1
70.8333	58.3333	1	9	1	3	4.33333	3.88889	2		5	4	337	-12.5		-0.444444
79.1667	70.8333	0	9	1	3	4	3.66667	3		4.75	4	338	-8.33333		-0.333333
87.5	72.7273	1	9	1	2	3.44444	3.22222	5		4.75	1	339	-14.7727		-0.222222
83.3333	58.3333	0	9	1	2	3.22222	3.77778	7		4.75	8	340	-25		0.555556
62.5		0	9	1	3	5.33333		3			8	341
83.3333		1	9	1		2.77778		4			7	342
91.6667		1	9	1	2			1			1	343
70.8333		1	9	1	0	3.66667		3			1	344
95.8333		0	9	1	3	5		5			7	345
100		1	9	1	2	2.44444					7	346
70.8333		1	9	1	2	2.55556		3			3	347
58.3333		1	9	1	4	5					3	348
75		0	9	1	2	5.22222		8			1	349
		1	9	1	2	4					7	350
